# Supplementary material for: Structural, Evolutionary, and Regulatory Divergence of FAH12 from FAD2 Reveals Recurrent Independent Neofunctionalization Underlying Ricinoleic Acid Biosynthesis in Ricinus communis
Source: Plants (Basel). 2026 May 19;15(10):1544. doi: 10.3390/plants15101544 (PMC13211250; doi:10.3390/plants15101544)
Supplement: Supplementary file 1 [file plants-15-01544-s001.zip]

Archive with 1 entries (1 files):
- plants-4289813-supplementary.pdf
